# Supplementary material for: Biologic Drug Survival in Psoriasis: A Systematic Review & Comparative Meta-Analysis
Source: Front Med (Lausanne). 2021 Mar 18;7:625755. doi: 10.3389/fmed.2020.625755 (PMC8012481; doi:10.3389/fmed.2020.625755)
Supplement: Supplementary Figure 1 — Flowchart of study selection process in accordance with PRISMA guidelines. [file Data_Sheet_1.zip]

Archive with 21 entries (20 files):
- 9. Figure S8.docx
- 1. Figure S1.docx
- 2. Table S1.docx
- 3. Figure S2.docx
- 4. Figure S3.docx
- 5. Figure S4.docx
- 6. Figure S5.docx
- 7. Figure S6.docx
- 8. Figure S7.docx
- Data Sheet 1 (1)/
- Data Sheet 1 (1)/2. Table S1 Supplemental References.docx
- Data Sheet 1 (1)/2. Table S1.docx
- Data Sheet 1 (1)/3. Figure S2.docx
- Data Sheet 1 (1)/4. Figure S3.docx
- Data Sheet 1 (1)/5. Figure S4.docx
- Data Sheet 1 (1)/6. Figure S5.docx
- Data Sheet 1 (1)/7. Figure S6.docx
- Data Sheet 1 (1)/8. Figure S7.docx
- Data Sheet 1 (1)/9. Figure S8.docx
- Data Sheet 1 (1)/~$ Figure S1.docx
- Data Sheet 1 (1)/1. Figure S1.docx
